# Supplementary material for: Reaction Mechanisms of H2S Oxidation by Naphthoquinones
Source: Antioxidants (Basel). 2024 May 20;13(5):619. doi: 10.3390/antiox13050619 (PMC11117753; doi:10.3390/antiox13050619)
Supplement: Supplementary file 1 [file antioxidants-13-00619-s001.zip]

Archive with 2 entries (2 files):
- antioxidants-2982542-supplementary.pdf
- Olson et al supplememtal Figs.pptx
